# Supplementary material for: Growth history leaves a geometric trace in puzzle cells
Source: EMBO Rep. 2026 Apr 15;27(10):2559–80. doi: 10.1038/s44319-026-00755-y (PMC13219716; doi:10.1038/s44319-026-00755-y)
Supplement: Supplementary file 4 — Movie EV1 [file 44319_2026_755_MOESM4_ESM.zip › README.txt]

Movie EV1. Uniform anisotropic growth generates weakly lobed pavement cells.
Time series from the mechanical spring model showing pavement cell shape evolution under uniform, weakly anisotropic growth. Growth rates in the x and y directions are constant over time, producing elongated cells with modest lobing. Simulation corresponds to Figure 1D. Cells expand to the same final size as in other simulations. Scale bar, 100 μm.
