# Supplementary material for: Growth history leaves a geometric trace in puzzle cells
Source: EMBO Rep. 2026 Apr 15;27(10):2559–80. doi: 10.1038/s44319-026-00755-y (PMC13219716; doi:10.1038/s44319-026-00755-y)
Supplement: Supplementary file 5 — Movie EV2 [file 44319_2026_755_MOESM5_ESM.zip › README.txt]

Movie EV2. Isotropic growth followed by anisotropic growth biases lobe orientation.
Time series from the mechanical model showing pavement cell development when isotropic growth is followed by a short phase of anisotropic growth. Lobes preferentially form along the final anisotropic growth axis. Simulation corresponds to Figure 1E. Scale bar, 100 μm.
