# Supplementary material for: Growth history leaves a geometric trace in puzzle cells
Source: EMBO Rep. 2026 Apr 15;27(10):2559–80. doi: 10.1038/s44319-026-00755-y (PMC13219716; doi:10.1038/s44319-026-00755-y)
Supplement: Supplementary file 6 — Movie EV3 [file 44319_2026_755_MOESM6_ESM.zip › README.txt]

Movie EV3. Anisotropic growth followed by isotropic growth alters lobe orientation.
Time series from the mechanical model showing pavement cell development when anisotropic growth precedes isotropic growth. Reversing the order of growth phases leads to lobes biased along the orthogonal axis compared to Movie EV2. Simulation corresponds to Figure 1F. Scale bar, 100 μm.
