# Supplementary material for: Growth history leaves a geometric trace in puzzle cells
Source: EMBO Rep. 2026 Apr 15;27(10):2559–80. doi: 10.1038/s44319-026-00755-y (PMC13219716; doi:10.1038/s44319-026-00755-y)
Supplement: Supplementary file 7 — Movie EV4 [file 44319_2026_755_MOESM7_ESM.zip]

Archive with 2 entries (2 files):
- Movie EV4.mp4
- README.txt
