# Supplementary material for: Growth history leaves a geometric trace in puzzle cells
Source: EMBO Rep. 2026 Apr 15;27(10):2559–80. doi: 10.1038/s44319-026-00755-y (PMC13219716; doi:10.1038/s44319-026-00755-y)
Supplement: Supplementary file 7 — Movie EV4 [file 44319_2026_755_MOESM7_ESM.zip › README.txt]

Movie EV4. Cell division during early growth reduces lobeyness under uniform growth.
Mechanical model simulation incorporating cell divisions during the initial phase of uniform anisotropic growth. Divisions occur during the first 20 growth steps and then cease. Increased proliferation leads to smaller, less lobed cells. Corresponds to Figure 1G. Scale bar, 100 μm.
