# Supplementary material for: Growth history leaves a geometric trace in puzzle cells
Source: EMBO Rep. 2026 Apr 15;27(10):2559–80. doi: 10.1038/s44319-026-00755-y (PMC13219716; doi:10.1038/s44319-026-00755-y)
Supplement: Supplementary file 8 — Movie EV5 [file 44319_2026_755_MOESM8_ESM.zip › README.txt]

Movie EV5. Division timing modifies lobe bias after isotropic to anisotropic growth.
Simulation showing isotropic growth followed by anisotropic growth with early cell divisions included. Compared to Movie EV2, divisions reduce overall lobeyness and accentuate directional bias in lobe orientation. Corresponds to Figure 1H. Scale bar, 100 μm.
