# Supplementary material for: Growth history leaves a geometric trace in puzzle cells
Source: EMBO Rep. 2026 Apr 15;27(10):2559–80. doi: 10.1038/s44319-026-00755-y (PMC13219716; doi:10.1038/s44319-026-00755-y)
Supplement: Supplementary file 9 — Movie EV6 [file 44319_2026_755_MOESM9_ESM.zip › README.txt]

 Movie EV6. Division timing modifies lobe bias after anisotropic to isotropic growth.
Simulation showing anisotropic growth followed by isotropic growth with early cell divisions included. Cell divisions alter both cell size and the final orientation of lobes relative to Movie EV3. Corresponds to Figure 1I. Scale bar, 100 μm.
