# Supplementary material for: Growth history leaves a geometric trace in puzzle cells
Source: EMBO Rep. 2026 Apr 15;27(10):2559–80. doi: 10.1038/s44319-026-00755-y (PMC13219716; doi:10.1038/s44319-026-00755-y)
Supplement: Supplementary file 10 — Movie EV7 [file 44319_2026_755_MOESM10_ESM.zip]

Archive with 2 entries (2 files):
- Movie EV7.mpg
- README.txt
