# Supplementary material for: Growth history leaves a geometric trace in puzzle cells
Source: EMBO Rep. 2026 Apr 15;27(10):2559–80. doi: 10.1038/s44319-026-00755-y (PMC13219716; doi:10.1038/s44319-026-00755-y)
Supplement: Supplementary file 10 — Movie EV7 [file 44319_2026_755_MOESM10_ESM.zip › README.txt]

Movie EV7. Growth dynamics reproduce maize pavement cell morphogenesis.
Time series from the mechanical model simulating maize pavement cell development using experimentally measured growth rates. Initial strong longitudinal anisotropic growth transitions to more isotropic growth, producing transversely oriented lobes characteristic of maize leaves. Corresponds to Figure 2P.
