# Supplementary material for: Growth history leaves a geometric trace in puzzle cells
Source: EMBO Rep. 2026 Apr 15;27(10):2559–80. doi: 10.1038/s44319-026-00755-y (PMC13219716; doi:10.1038/s44319-026-00755-y)
Supplement: Supplementary file 11 — Movie EV8 [file 44319_2026_755_MOESM11_ESM.zip › README.txt]

Movie EV8. Reversed growth sequence fails to reproduce maize cell shapes.
Mechanical model simulation using the same total growth as Movie EV7 but with reversed temporal order of growth anisotropy. Lobes form along the incorrect axis compared to maize pavement cells. Corresponds to Figure 2Q.
