# Supplementary material for: Growth history leaves a geometric trace in puzzle cells
Source: EMBO Rep. 2026 Apr 15;27(10):2559–80. doi: 10.1038/s44319-026-00755-y (PMC13219716; doi:10.1038/s44319-026-00755-y)
Supplement: Supplementary file 12 — Movie EV9 [file 44319_2026_755_MOESM12_ESM.zip › README.txt]

Movie EV9. Comparison of alternative growth trajectories leading to distinct final shapes.
Side by side visualization of mechanical simulations illustrating how different temporal sequences of anisotropic and isotropic growth generate distinct pavement cell shapes despite identical cumulative growth. Highlights the role of growth history in encoding final cell geometry.
